# Supplementary material for: The Role of Hydrogen on the Behavior of Intergranular Cracks in Bicrystalline α-Fe Nanowires
Source: Nanomaterials (Basel). 2021 Jan 23;11(2):294. doi: 10.3390/nano11020294 (PMC7911322; doi:10.3390/nano11020294)
Supplement: Supplementary file 1 [file nanomaterials-11-00294-s001.zip]

Archive with 9 entries (8 files):
- Supplementary Video/
- Supplementary Video/Video S1.avi
- Supplementary Video/Video S2.avi
- Supplementary Video/Video S3.avi
- Supplementary Video/Video S4.avi
- Supplementary Video/Video S5.avi
- Supplementary Video/Video S6.avi
- Supplementary Video/Video S7.avi
- Supplementary Video/Video S8.avi
